# Supplementary material for: Changes in taxonomic and functional diversity of plants in a chronosequence of Eucalyptus grandis plantations
Source: Sci Rep. 2021 May 24;11:10768. doi: 10.1038/s41598-021-89988-6 (PMC8144202; doi:10.1038/s41598-021-89988-6)
Supplement: Supplementary file 6 — Supplementary Information. [file 41598_2021_89988_MOESM6_ESM.xlsx]

## Sheet: traits
	LH_annual	LH_biennial	LH_perennial	GF_tree	GF_herb	GF_subshrub	DS_anemochory	DS_anemozoochory	DS_barochory	DS_barozoochory	DS_zoochory	DP_high	DP_medium	DP_low
ACABUN	0	0	1	0	1	0	0	1	0	0	0	1	0	0
ACACAV	0	0	1	1	0	0	0	0	0	1	0	1	0	0
ACHSAT	0	0	1	0	1	0	0	1	0	0	0	0	1	0
ACITRI	1	0	0	0	1	0	0	0	0	1	0	0	1	0
ACMGRI	0	0	1	0	1	0	0	1	0	0	0	0	1	0
AMAHYB	1	0	0	0	1	0	0	0	0	0	1	0	1	0
AMBTEN	0	0	1	0	1	0	0	1	0	0	0	1	0	0
ANAARV	1	0	0	0	1	0	0	0	0	1	0	0	1	0
ARISTOSP	0	0	1	0	1	0	0	0	1	0	0	0	1	0
ASTSQU	0	0	1	0	1	0	0	1	0	0	0	0	1	0
AXOSP	0	0	1	0	1	0	0	0	0	0	1	0	1	0
AYESP	0	0	1	0	1	0	0	0	0	1	0	0	0	1
BACCFPIN	0	0	1	0	0	1	0	1	0	0	0	1	0	0
BACCFRUF	0	0	1	0	0	1	0	1	0	0	0	1	0	0
BACDRA	0	0	1	0	0	1	0	1	0	0	0	1	0	0
BACSAL	0	0	1	0	0	1	0	1	0	0	0	1	0	0
BACSP	0	0	1	0	0	1	0	1	0	0	0	1	0	0
BACSP1	0	0	1	0	0	1	0	1	0	0	0	1	0	0
BACTRI	0	0	1	0	0	1	0	1	0	0	0	1	0	0
BERSEL	0	0	1	0	0	1	0	0	0	1	0	0	0	1
BIDSP	1	0	0	0	1	0	0	0	0	0	1	0	1	0
BRISP	1	0	0	0	1	0	0	0	0	1	0	0	1	0
BRISP1	1	0	0	0	1	0	0	0	0	1	0	1	0	0
BRISP2	1	0	0	0	1	0	0	0	0	1	0	0	1	0
BUTYAT	0	0	1	1	0	0	0	0	0	1	0	0	1	0
CALSP	0	0	1	0	1	0	0	1	0	0	0	1	0	0
CALUNI	0	0	1	0	1	0	0	1	0	0	0	0	1	0
CAMMAC	0	0	1	0	1	0	0	1	0	0	0	1	0	0
CARACA	1	0	0	0	1	0	0	1	0	0	0	1	0	0
CARSP	0	0	1	0	1	0	0	0	0	0	1	0	1	0
CENPUL	1	0	0	0	1	0	0	0	0	1	0	0	0	1
CIRVUL	1	0	0	0	1	0	0	1	0	0	0	1	0	0
COMDIF	1	0	0	0	1	0	0	0	0	1	0	0	0	1
COMERE	0	0	1	0	1	0	0	0	0	1	0	0	0	1
COMPLA	1	0	0	0	1	0	0	0	0	1	0	0	0	1
CROSP	1	0	0	0	1	0	0	0	0	1	0	0	1	0
CUPGLU	0	0	1	0	1	0	0	0	1	0	0	0	1	0
CYCLEP	1	0	0	0	1	0	0	0	0	1	0	0	1	0
CYNDAC	0	0	1	0	1	0	0	0	0	0	1	1	0	0
CYPSP	0	0	1	0	1	0	0	0	0	0	1	0	1	0
CYPSP1	0	0	1	0	1	0	0	0	0	0	1	1	0	0
CYPSP2	0	0	1	0	1	0	0	0	0	0	1	0	1	0
DAUPUS	1	0	0	0	1	0	0	0	0	0	1	0	1	0
DESSP	0	0	1	0	1	0	0	0	0	0	1	1	0	0
DESVIR	0	0	1	0	1	0	0	0	0	0	1	0	1	0
DICMAC	0	0	1	0	1	0	0	0	1	0	0	0	0	1
DICSER	0	0	1	0	1	0	0	0	0	1	0	0	0	1
DIGAEQ	1	0	0	0	1	0	0	0	0	0	1	1	0	0
ECHCOL	1	0	0	0	1	0	0	0	0	0	1	1	0	0
ELEIND	1	0	0	0	1	0	0	0	0	0	1	0	1	0
ERIBON	1	0	0	0	1	0	0	1	0	0	0	1	0	0
ERYSP	0	0	1	0	1	0	0	0	0	1	0	0	1	0
EUPINU	0	0	1	0	0	1	0	1	0	0	0	1	0	0
EUPSER	0	0	1	0	1	0	0	0	0	1	0	0	1	0
EUSPAS	0	0	1	0	1	0	0	0	0	0	1	0	1	0
EVOSER	0	0	1	0	1	0	0	0	0	1	0	0	1	0
FIMAUT	1	0	0	0	1	0	0	0	0	0	1	0	1	0
GALRIC	0	0	1	0	1	0	0	0	0	0	1	0	0	1
GAMARG	0	1	0	0	1	0	0	1	0	0	0	0	1	0
GAMSIM	1	0	0	0	1	0	0	1	0	0	0	0	1	0
GLASUB	0	0	1	0	1	0	0	0	0	0	1	0	1	0
HEISAL	0	0	1	0	0	1	0	0	1	0	0	1	0	0
HYBPAR	1	0	0	0	1	0	0	0	0	1	0	0	1	0
HYPCAM	0	0	1	0	1	0	0	0	1	0	0	0	0	1
HYPCFGLA	1	1	0	0	1	0	0	1	0	0	0	0	1	0
HYPMUT	1	0	0	0	0	1	0	0	0	1	0	1	0	0
JUNSP	0	0	1	0	1	0	0	0	0	1	0	0	1	0
KRAFLA	0	0	1	0	1	0	0	0	0	1	0	0	0	1
KYLODO	0	0	1	0	1	0	0	0	0	0	1	0	1	0
MOLVER	1	0	0	0	1	0	0	0	0	1	0	0	1	0
MONCUN	0	0	1	0	1	0	0	1	0	0	0	0	0	1
NOTSP	0	0	1	0	1	0	0	0	0	1	0	0	1	0
OENIND	1	0	0	0	1	0	0	0	0	1	0	1	0	0
OXASP	0	0	1	0	1	0	0	0	0	1	0	0	0	1
PANSAB	0	0	1	0	1	0	0	0	0	0	1	0	1	0
PANSP	1	0	0	0	1	0	0	1	0	0	0	0	1	0
PARDEB	1	0	0	0	1	0	0	0	0	1	0	1	0	0
PASAFDIL	0	0	1	0	1	0	0	0	0	0	1	0	1	0
PASSP	0	0	1	0	1	0	0	0	0	0	1	0	1	0
PAVGLE	0	0	1	0	0	1	0	0	0	1	0	0	1	0
PETINT	0	0	1	0	1	0	0	0	0	1	0	1	0	0
PFAGNA	0	0	1	0	1	0	1	0	0	0	0	1	0	0
PHYCFAN	0	0	1	0	1	0	0	0	0	0	1	0	0	1
PIPMON	0	0	1	0	1	0	0	0	0	0	1	1	0	0
PIPSP	0	0	1	0	1	0	0	0	0	0	1	0	1	0
PIPSTI	0	0	1	0	1	0	0	0	0	0	1	0	1	0
PLAAUS	0	0	1	0	1	0	0	0	0	1	0	0	1	0
POLDUA	0	0	1	0	1	0	0	0	0	0	1	0	1	0
PORRUD	1	0	0	0	1	0	0	1	0	0	0	1	0	0
PORSP	1	0	0	0	1	0	0	0	1	0	0	0	1	0
PTELOR	1	0	0	0	1	0	0	1	0	0	0	1	0	0
PTEPLO	0	0	1	0	1	0	0	1	0	0	0	1	0	0
RHYSEN	0	0	1	0	1	0	0	0	0	0	1	0	1	0
RICBRA	0	0	1	0	1	0	0	0	0	0	1	0	1	0
RICHUM	0	0	1	0	1	0	0	0	0	1	0	0	1	0
ROTSO	0	0	1	0	1	0	0	0	0	0	1	0	1	0
SCHISP	0	0	1	0	1	0	0	0	1	0	0	1	0	0
SETPAR	0	0	1	0	1	0	0	0	0	0	1	1	0	0
SETSP	0	0	1	0	1	0	0	0	0	0	1	0	1	0
SIDRHO	0	0	1	0	0	1	0	0	0	0	1	1	0	0
SIDSPI	0	0	1	0	1	0	0	0	0	0	1	0	1	0
SISSP	0	0	1	0	1	0	0	0	1	0	0	0	1	0
SMICAM	0	0	1	0	0	0	0	0	0	0	1	0	1	0
SOLATR	0	0	1	0	1	0	0	0	0	0	1	0	1	0
SOLCHI	0	0	1	0	1	0	0	1	0	0	0	1	0	0
SOLSIS	0	0	1	0	1	0	0	0	0	0	1	1	0	0
SONOLE	1	0	0	0	1	0	0	1	0	0	0	1	0	0
SPEVER	1	1	0	0	0	1	0	0	0	0	1	0	0	1
STISP1	0	0	1	0	1	0	0	0	0	0	1	1	0	0
STISP2	0	0	1	0	1	0	0	1	0	0	0	1	0	0
TRAGEN	0	0	1	0	1	0	0	0	0	1	0	0	0	1
TRAVOL	0	0	1	0	1	0	0	0	0	1	0	0	1	0
TRIGLA	0	0	1	0	1	0	0	0	0	1	0	0	0	1
TRIPAL	0	0	1	0	1	0	0	1	0	0	0	1	0	0
TRIPER	1	0	0	0	1	0	0	0	1	0	0	0	1	0
VERBON	0	1	0	0	1	0	0	0	0	0	1	0	1	0
VERGRA	0	0	1	0	1	0	0	0	0	0	1	0	0	1
VERINC	0	0	1	0	0	1	1	0	0	0	0	0	1	0
VERPER	1	0	0	0	1	0	0	0	1	0	0	0	1	0
WAHLIN	0	0	1	0	1	0	0	0	1	0	0	0	1	0
WISGLE	0	0	1	0	1	0	0	0	0	1	0	0	0	1
ZORTRA	0	0	1	0	1	0	0	0	0	0	1	0	1	0

## Sheet: EV
	pH	N	P	LITTER	CANOPY	TEMP
grasland1	5.28	0.13	4.7	0	0	23.5
grassland2	5.55	0.05	11.39	0	0	23.5
grasland3	5.51	0.05	9.87	0	0	23.5
age0_1	6.94	0.05	4.36	0	0	23.5
age0_2	4.9	0.15	4.28	1	0	23.5
age0_3	6.67	0.23	10.5	0	0	23.5
age1_1	5.39	0.05	5.02	9.3	67.97	20.5
age1_2	6.18	0.13	4.88	0.9	5.93	20.5
age1_3	5.01	0.12	4.87	1.45	85.38	20.5
age2_1	5.95	0.26	4.9	1.9	74.39	19.93
age2_2	5.87	0.13	5.5	2.4	74.08	19.93
age2_3	5.69	0.15	6.23	1.5	55.9	19.93
age3_1	5.58	0.15	4.31	1.05	74.38	18.83
age3_2	5.48	0.09	3.91	1	50.48	18.83
age3_3	5.53	0.13	9.5	2.25	71.98	18.83
age4_1	5.21	0.13	4.11	2.5	57.66	18.73
age4_2	5.76	0.12	4.72	4.38	75.26	18.73
age4_3	5.24	0.09	6.02	3.22	68.49	18.73
age5_1	5.26	0.06	12.46	4.9	69.28	19.83
age5_2	6.02	0.22	13	6.3	69.83	19.83
age5_3	4.95	0.09	5.5	5.5	64.3	19.83
age7_1	5.15	0.1	6.26	5.2	62.71	19.03
age7_2	6.08	0.2	4.31	7	65.97	19.03
age7_3	5.26	0.2	4.92	8.4	64.17	19.03
age9_1	4.96	0.2	5	6.1	65.79	20
age9_2	5.03	0.13	5.23	6.65	67.29	20
age9_3	5.38	0.2	5	5.4	66.03	20
age12_1	5.47	0.18	5.5	7.65	58.18	19.68
age12_2	5.13	0.09	5.12	9.4	70.38	19.68
age12_3	4.8	0.1	5.5	9.8	63.9	19.68
